# Supplementary material for: Novel DNA methylome biomarkers associated with adalimumab response in rheumatoid arthritis patients
Source: Front Immunol. 2023 Dec 22;14:1303231. doi: 10.3389/fimmu.2023.1303231 (PMC10771853; doi:10.3389/fimmu.2023.1303231)
Supplement: Supplementary Table 1 — Gene set enrichment analysis output of the predictor CpGs against GO gene sets. Columns represent the GO term, number of genes enriched in this pathway, area under the receiver operator curve of the Wilcoxon test, p value calculated using the Wilcoxon test, p value calculated using the Known Population Median Test, the Benjamini-Hochberg-adjusted p-value, and the pathway description. Table is ranked by p-value (low to high). [file Table_1.xlsx]

## Sheet: 230717_GSEApathways
	nREP	AUC	P(WT)	P(KPMT)	adjP	gsea	Pathways	Reference_pathways
CHEN_METABOLIC_SYNDROM_NETWORK	1075	0.554609	6.93663e-10	2.2689e-07	5.94261e-06	CHEN_METABOLIC_SYNDROM_NETWORK	Macrophage-enriched metabolic network	Variations in DNA elucidate molecular networks that cause disease | Nature
MODULE_84	504	0.568347	7.31694e-08	2.8896e-06	0.000313421	MODULE_84	Immune (humoral) and inflammatory response	http://robotics.stanford.edu/~erans/cancer/modules/module_84
IMMUNE_SYSTEM_PROCESS	304	0.580241	7.37838e-07	1.93015e-06	0.00210702	IMMUNE_SYSTEM_PROCESS	Immune system process	GO:0002376
MODULE_45	531	0.556753	3.76626e-06	5.00296e-05	0.00517908	MODULE_45	Whole blood genes	http://robotics.stanford.edu/~erans/cancer/modules/module_45
SIGNAL_TRANSDUCTION	1528	0.533766	4.95712e-06	2.73041e-05	0.00517908	SIGNAL_TRANSDUCTION	Signal transduction	NA
DACOSTA_UV_RESPONSE_VIA_ERCC3_DN	791	0.546104	5.06379e-06	0.00250165	0.00517908	DACOSTA_UV_RESPONSE_VIA_ERCC3_DN	UV response via ERCC3 in fibroblasts	Transcriptional profiles of unirradiated or UV-irradiated human cells expressing either the cancer-prone XPB/CS allele or the noncancer-prone XPB/TTD allele - PubMed (nih.gov)
REACTOME_HEMOSTASIS	420	0.562295	5.87452e-06	2.83429e-05	0.00517908	REACTOME_HEMOSTASIS	Hemostasis	https://www.reactome.org/content/detail/R-HSA-109582
LEF1_UP.V1_UP	171	0.597093	5.88246e-06	0.00455015	0.00517908	LEF1_UP.V1_UP	Upregulated genes in colon carcinoma over-expressing LEF1	GEO Accession viewer (nih.gov)
LI_INDUCED_T_TO_NATURAL_KILLER_UP	276	0.576521	6.00544e-06	2.81418e-05	0.00517908	LI_INDUCED_T_TO_NATURAL_KILLER_UP	T-lymphocyte progenitors reprogrammed to natural killer cells	https://pubmed.ncbi.nlm.nih.gov/20538915
ACEVEDO_FGFR1_TARGETS_IN_PROSTATE_CANCER_MODEL_UP	263	0.57822	6.23595e-06	1.88458e-06	0.00517908	ACEVEDO_FGFR1_TARGETS_IN_PROSTATE_CANCER_MODEL_UP	Prostate cancer progression	https://pubmed.ncbi.nlm.nih.gov/18068632
V$STAT_Q6	227	0.58352	7.20265e-06	1.71277e-05	0.00517908	V$STAT_Q6	Transcription binding site	STAT_Q6 (gsea-msigdb.org)
JAATINEN_HEMATOPOIETIC_STEM_CELL_UP	263	0.577626	7.25446e-06	0.000215658	0.00517908	JAATINEN_HEMATOPOIETIC_STEM_CELL_UP	Hematopoietic stem cells	https://pubmed.ncbi.nlm.nih.gov/16210406
AACTTT_UNKNOWN	1626	0.531785	9.28471e-06	0.000650221	0.00611863	AACTTT_UNKNOWN	Occurence of highly conserved motif M17 AACTT	https://pubmed.ncbi.nlm.nih.gov/15735639
RUTELLA_RESPONSE_TO_HGF_VS_CSF2RB_AND_IL4_UP	371	0.56401	1.13455e-05	0.000310225	0.00694261	RUTELLA_RESPONSE_TO_HGF_VS_CSF2RB_AND_IL4_UP	Peripheral blood mononucleocytes	https://pubmed.ncbi.nlm.nih.gov/16527888
MODULE_75	381	0.562826	1.26025e-05	6.3697e-05	0.00719769	MODULE_75	Immune response	http://robotics.stanford.edu/~erans/cancer/modules/module_75
MODULE_5	404	0.560582	1.44995e-05	8.30505e-05	0.00766117	MODULE_5	Lung genes	http://robotics.stanford.edu/~erans/cancer/modules/module_5
MODULE_46	380	0.562199	1.55309e-05	0.000100842	0.00766117	MODULE_46	Immune response	http://robotics.stanford.edu/~erans/cancer/modules/module_46
TGGAAA_V$NFAT_Q4_01	1625	0.530873	1.60968e-05	5.65711e-06	0.00766117	TGGAAA_V$NFAT_Q4_01	NFAT transcription factor binding site	https://pubmed.ncbi.nlm.nih.gov/15735639
RUTELLA_RESPONSE_TO_HGF_DN	213	0.581923	1.87278e-05	0.000265233	0.00844429	RUTELLA_RESPONSE_TO_HGF_DN	Peripheral blood monocytes	https://pubmed.ncbi.nlm.nih.gov/16527888
REGULATION_OF_BIOLOGICAL_QUALITY	386	0.560011	2.56023e-05	4.14853e-05	0.0104479	REGULATION_OF_BIOLOGICAL_QUALITY	Modulation of frequency, rate or extent of biological quality	http://amigo.geneontology.org/amigo/term/GO:0065008
BLALOCK_ALZHEIMERS_DISEASE_UP	1531	0.530881	2.61324e-05	0.0124779	0.0104479	BLALOCK_ALZHEIMERS_DISEASE_UP	Alzheimer's disease (brain)	https://pubmed.ncbi.nlm.nih.gov/14769913
CUI_TCF21_TARGETS_2_DN	721	0.544093	2.70652e-05	3.44701e-06	0.0104479	CUI_TCF21_TARGETS_2_DN	kidney glomeruli (mouse)	https://pubmed.ncbi.nlm.nih.gov/16207825
DELYS_THYROID_CANCER_UP	416	0.557529	2.81329e-05	0.000197513	0.0104479	DELYS_THYROID_CANCER_UP	Papillary thyroid carcinoma	https://pubmed.ncbi.nlm.nih.gov/17621275
LEE_DIFFERENTIATING_T_LYMPHOCYTE	172	0.588787	2.92693e-05	0.000310946	0.0104479	LEE_DIFFERENTIATING_T_LYMPHOCYTE	T lymphocyte differentiation	https://pubmed.ncbi.nlm.nih.gov/15210650
V$SMAD3_Q6	205	0.580678	3.39227e-05	0.000672202	0.0114778	V$SMAD3_Q6	SMAD3 transcription factor binding site	SMAD3_Q6 (gsea-msigdb.org)
SMID_BREAST_CANCER_NORMAL_LIKE_UP	422	0.556409	3.48341e-05	0.000100996	0.0114778	SMID_BREAST_CANCER_NORMAL_LIKE_UP	Normal-like subtype of breast cancer	https://pubmed.ncbi.nlm.nih.gov/18451135
TGCCAAR_V$NF1_Q6	630	0.546142	3.79389e-05	0.00013017	0.0117735	TGCCAAR_V$NF1_Q6	NF1 transcription factor binding site	https://pubmed.ncbi.nlm.nih.gov/15735639
PID_CD8TCRPATHWAY	52	0.658258	3.92803e-05	0.00316215	0.0117735	PID_CD8TCRPATHWAY	TCR signaling in naÃ¯ve CD8+ T cells	https://pubmed.ncbi.nlm.nih.gov/18832364
REACTOME_PLATELET_ACTIVATION_SIGNALING_AND_AGGREGATION	192	0.582537	3.98542e-05	0.00014812	0.0117735	REACTOME_PLATELET_ACTIVATION_SIGNALING_AND_AGGREGATION	Platelet activation, signaling and aggregation	https://www.reactome.org/content/detail/R-HSA-76002
RYTTCCTG_V$ETS2_B	970	0.537058	4.54636e-05	0.000277361	0.0129829	RYTTCCTG_V$ETS2_B	ETS2 transcirption factor binding site	https://pubmed.ncbi.nlm.nih.gov/15735639
QI_PLASMACYTOMA_UP	249	0.570899	5.79648e-05	2.36879e-05	0.0160189	QI_PLASMACYTOMA_UP	Plasmablastic plasmacytoma	https://pubmed.ncbi.nlm.nih.gov/17363561
MARTENS_BOUND_BY_PML_RARA_FUSION	410	0.554937	6.6959e-05	0.000248535	0.0179262	MARTENS_BOUND_BY_PML_RARA_FUSION	Genes with promoters occupied by PML-RARA fusion protein in acute promyelocytic leukemia cells	https://pubmed.ncbi.nlm.nih.gov/20159609
REACTOME_GAP_JUNCTION_TRAFFICKING	26	0.715892	6.91528e-05	0.00207463	0.0179525	REACTOME_GAP_JUNCTION_TRAFFICKING	Gap junction trafficking	https://www.reactome.org/content/detail/R-HSA-157858
SECRETION	171	0.583699	7.92377e-05	0.000176886	0.0194445	SECRETION	Regulated release of substance by a cell	http://amigo.geneontology.org/amigo/term/GO:0032940
CHYLA_CBFA2T3_TARGETS_UP	343	0.55931	7.94392e-05	0.000499852	0.0194445	CHYLA_CBFA2T3_TARGETS_UP	CBFFA2T3 knockout immature bone marrow progenitor cells	https://pubmed.ncbi.nlm.nih.gov/18710942
DACOSTA_UV_RESPONSE_VIA_ERCC3_COMMON_DN	447	0.551794	8.61193e-05	0.0142305	0.0204708	DACOSTA_UV_RESPONSE_VIA_ERCC3_COMMON_DN	Down-regulated transcripts in fibroblasts after UVC radiation	https://pubmed.ncbi.nlm.nih.gov/15608684
WONG_ADULT_TISSUE_STEM_MODULE	653	0.542973	8.84113e-05	9.43186e-05	0.0204708	WONG_ADULT_TISSUE_STEM_MODULE	Adult tissue stem cells	https://pubmed.ncbi.nlm.nih.gov/18397753
RUTELLA_RESPONSE_TO_CSF2RB_AND_IL4_UP	297	0.56282	9.72155e-05	0.000362175	0.021917	RUTELLA_RESPONSE_TO_CSF2RB_AND_IL4_UP	Peripheral blood monocytes induced by GM-CSF and IL4	https://pubmed.ncbi.nlm.nih.gov/16527888
DODD_NASOPHARYNGEAL_CARCINOMA_UP	1418	0.529399	0.000101236	5.55241e-05	0.0222382	DODD_NASOPHARYNGEAL_CARCINOMA_UP	Nasopharyngeal carcinoma	https://pubmed.ncbi.nlm.nih.gov/17119049
PID_TCR_PATHWAY	62	0.634293	0.00012708	0.00341791	0.0265545	PID_TCR_PATHWAY	TCR signaling in naÃ¯ve CD4+ T cells	https://pubmed.ncbi.nlm.nih.gov/18832364
SANA_TNF_SIGNALING_DN	80	0.618269	0.000127085	0.00282463	0.0265545	SANA_TNF_SIGNALING_DN	Down-regulated endothelial cells by TNF	https://pubmed.ncbi.nlm.nih.gov/15749026
V$ISRE_01	217	0.571773	0.000133549	4.2457e-05	0.0269237	V$ISRE_01	STAT1 and STAT2 transcription factor binding site	ISRE_01 (gsea-msigdb.org)
MATSUDA_NATURAL_KILLER_DIFFERENTIATION	437	0.550778	0.000135137	5.2229e-05	0.0269237	MATSUDA_NATURAL_KILLER_DIFFERENTIATION	Developmental stages of Valpha14i natural killer T lymphocyte cells	https://pubmed.ncbi.nlm.nih.gov/16357323
CASORELLI_ACUTE_PROMYELOCYTIC_LEUKEMIA_UP	149	0.586222	0.000139488	0.0001125	0.027159	CASORELLI_ACUTE_PROMYELOCYTIC_LEUKEMIA_UP	Acute promyeolocytic leukemia blasts expressing PML-RARA fusion	https://pubmed.ncbi.nlm.nih.gov/16990782
REACTOME_ANTIGEN_ACTIVATES_B_CELL_RECEPTOR_LEADING_TO_GENERATION_OF_SECOND_MESSENGERS	27	0.700094	0.000159407	0.00430926	0.0303476	REACTOME_ANTIGEN_ACTIVATES_B_CELL_RECEPTOR_LEADING_TO_GENERATION_OF_SECOND_MESSENGERS	Antigen activation of B cell receptor inducing second messengers	https://www.reactome.org/content/detail/R-HSA-983695
SCHUETZ_BREAST_CANCER_DUCTAL_INVASIVE_UP	319	0.558362	0.000167945	0.0011636	0.0312778	SCHUETZ_BREAST_CANCER_DUCTAL_INVASIVE_UP	Invasive ductal carcinoma	https://pubmed.ncbi.nlm.nih.gov/16707453
IL-2	571	0.543673	0.00017828	0.00107571	0.0319992	IL-2	IL-2	NA
TORCHIA_TARGETS_OF_EWSR1_FLI1_FUSION_UP	235	0.567499	0.000181128	0.000374143	0.0319992	TORCHIA_TARGETS_OF_EWSR1_FLI1_FUSION_UP	Leukemic progenitor cells expressing fusion of ESWR1 and FLI1	https://pubmed.ncbi.nlm.nih.gov/17875932
RUTELLA_RESPONSE_TO_CSF2RB_AND_IL4_DN	290	0.560788	0.000183023	0.00230338	0.0319992	RUTELLA_RESPONSE_TO_CSF2RB_AND_IL4_DN	Peripheral blood monocytes	https://pubmed.ncbi.nlm.nih.gov/16527888
TGF-beta Receptor	1095	0.531735	0.00019196	0.000684157	0.0326541	TGF-beta Receptor	TGF-beta receptor	NA
KRAS.BREAST_UP.V1_DN	130	0.590074	0.000194392	0.00925761	0.0326541	KRAS.BREAST_UP.V1_DN	Epithelial breast cancer cell lines over-expressing oncogenic form of KRAS gene	KRAS.BREAST_UP.V1_DN (gsea-msigdb.org)
LIU_SMARCA4_TARGETS	58	0.633539	0.000216986	0.00492344	0.0357484	LIU_SMARCA4_TARGETS	Transient expression of SMARCA4 in kidney cancer	https://pubmed.ncbi.nlm.nih.gov/11509180
REACTOME_ION_CHANNEL_TRANSPORT	48	0.646322	0.000225742	0.00313002	0.0360392	REACTOME_ION_CHANNEL_TRANSPORT	Ion channel transport	https://www.reactome.org/content/detail/R-HSA-983712
PID_LYMPHANGIOGENESIS_PATHWAY	24	0.706675	0.000227894	0.00477827	0.0360392	PID_LYMPHANGIOGENESIS_PATHWAY	VEGFR3 signaling in lymphatic endothelium	https://pubmed.ncbi.nlm.nih.gov/18832364
IZADPANAH_STEM_CELL_ADIPOSE_VS_BONE_DN	100	0.601185	0.000234817	0.0165041	0.0360392	IZADPANAH_STEM_CELL_ADIPOSE_VS_BONE_DN	Adipose tissue mesenchymal stem cells	https://pubmed.ncbi.nlm.nih.gov/18519682
MODULE_44	294	0.559247	0.000235578	0.00775539	0.0360392	MODULE_44	Thymus genes	http://robotics.stanford.edu/~erans/cancer/modules/module_44
FULCHER_INFLAMMATORY_RESPONSE_LECTIN_VS_LPS_UP	508	0.545184	0.00024246	0.000189773	0.0364412	FULCHER_INFLAMMATORY_RESPONSE_LECTIN_VS_LPS_UP	monocyte-derived dendritic cells stimulated with galecin-1	https://pubmed.ncbi.nlm.nih.gov/16785517
MODULE_169	91	0.60491	0.00027018	1.79838e-05	0.0389378	MODULE_169	Immune response	http://robotics.stanford.edu/~erans/cancer/modules/module_169
HORIUCHI_WTAP_TARGETS_UP	269	0.561225	0.000271885	0.00094992	0.0389378	HORIUCHI_WTAP_TARGETS_UP	Primary endothelial cells after knockdown of WTAP	https://pubmed.ncbi.nlm.nih.gov/17088532
BOYLAN_MULTIPLE_MYELOMA_PCA3_DN	62	0.626884	0.000273902	0.000556797	0.0389378	BOYLAN_MULTIPLE_MYELOMA_PCA3_DN	plasma cell tumors arising from overexpression BCL2L1 and MYC (mouse)	https://pubmed.ncbi.nlm.nih.gov/17483317
TTGTTT_V$FOXO4_01	1779	0.524595	0.000277251	0.00126799	0.0389378	TTGTTT_V$FOXO4_01	MLLT7 transcription factor binding site	FOXO4_01 (gsea-msigdb.org)
MILI_PSEUDOPODIA_CHEMOTAXIS_DN	413	0.549239	0.000295961	0.00218554	0.0401156	MILI_PSEUDOPODIA_CHEMOTAXIS_DN	Depleted transcripts in pseudopodia of fibroblast in response to chemotactic migration stimulus	https://pubmed.ncbi.nlm.nih.gov/18451862
MODULE_33	353	0.553175	0.000296934	0.00235842	0.0401156	MODULE_33	Immune/stress response	http://robotics.stanford.edu/~erans/cancer/modules/module_33
INTRACELLULAR_SIGNALING_CASCADE	627	0.540062	0.000304342	0.000199283	0.0401156	INTRACELLULAR_SIGNALING_CASCADE	Intracellular signaling cascade	NA
VERHAAK_AML_WITH_NPM1_MUTATED_DN	224	0.566436	0.000304367	0.0024197	0.0401156	VERHAAK_AML_WITH_NPM1_MUTATED_DN	Acute myeloid leukemia with mutated NPM1	https://pubmed.ncbi.nlm.nih.gov/16109776
PHOSPHORYLATION	290	0.557876	0.000346011	0.000337965	0.0443715	PHOSPHORYLATION	Phosphorylation	NA
V$TITF1_Q3	209	0.568039	0.000347017	0.00459946	0.0443715	V$TITF1_Q3	TITF1 transcription factor binding site	TITF1_Q3 (gsea-msigdb.org)
MIKKELSEN_MEF_LCP_WITH_H3K4ME3	105	0.595475	0.000360741	0.00244159	0.0452222	MIKKELSEN_MEF_LCP_WITH_H3K4ME3	Embryonic fibroblast with low-CpG -density promoters (mouse)	https://pubmed.ncbi.nlm.nih.gov/18509334
MODULE_88	778	0.535488	0.000374628	0.00218676	0.0452222	MODULE_88	Heart, liver, kidney and pancreas metabolic and xenobiotic response	http://robotics.stanford.edu/~erans/cancer/modules/module_88
MODULE_145	97	0.59895	0.000377517	0.000364211	0.0452222	MODULE_145	Cancer module 145	http://robotics.stanford.edu/~erans/cancer/modules/module_145
ENZYME_LINKED_RECEPTOR_PROTEIN_SIGNALING_PATHWAY	134	0.58422	0.000379431	0.00054688	0.0452222	ENZYME_LINKED_RECEPTOR_PROTEIN_SIGNALING_PATHWAY	Enzyme linked receptor protein signaling pathway	http://amigo.geneontology.org/amigo/term/GO:0007167
ZHANG_RESPONSE_TO_IKK_INHIBITOR_AND_TNF_UP	208	0.567698	0.000380063	0.00305826	0.0452222	ZHANG_RESPONSE_TO_IKK_INHIBITOR_AND_TNF_UP	Pancreatic cancer cells treated with TNF or inhibitor of IkappaB kinase	https://pubmed.ncbi.nlm.nih.gov/19010928
IL2_UP.V1_UP	163	0.576277	0.00038753	0.00514952	0.045479	IL2_UP.V1_UP	IL2-starved T lymphocytes stimulated with IL2	https://pubmed.ncbi.nlm.nih.gov/18281483
FOSTER_TOLERANT_MACROPHAGE_DN	372	0.550652	0.000394061	0.000198925	0.0456205	FOSTER_TOLERANT_MACROPHAGE_DN	LPS stimulation in tolerant macrophages (mouse)	https://pubmed.ncbi.nlm.nih.gov/17538624
RUTELLA_RESPONSE_TO_HGF_UP	374	0.550377	0.000407673	0.00368155	0.0465672	RUTELLA_RESPONSE_TO_HGF_UP	Peripheral blood monocytes	https://pubmed.ncbi.nlm.nih.gov/16527888
V$AREB6_04	220	0.565367	0.000414989	0.00311546	0.0467791	V$AREB6_04	TCF8 transcription factor binding site	https://www.gsea-msigdb.org/gsea/msigdb/cards/AREB6_04
CHICAS_RB1_TARGETS_CONFLUENT	500	0.543521	0.000427257	0.0099691	0.0469736	CHICAS_RB1_TARGETS_CONFLUENT	RB1 knockdown fibroblast	https://pubmed.ncbi.nlm.nih.gov/20385362
GACAATC	MIR-219	130	0.584657	0.000427681	0.000794968	0.0469736	GACAATC,MIR-219	miRNA 219	Associations between DNA methylation and schizophrenia-related intermediate phenotypes a gene set enrichment analysis - PMC (nih.gov)
STK33_NOMO_UP	261	0.55961	0.000454727	0.000561996	0.0489748	STK33_NOMO_UP	STK33 knockdown NOMO-1 cells	https://pubmed.ncbi.nlm.nih.gov/19490892
HELLER_SILENCED_BY_METHYLATION_UP	245	0.561411	0.000462981	0.0152654	0.0489748	HELLER_SILENCED_BY_METHYLATION_UP	Multiple myeloma cell lines treated with DNA hypomethylating agent decitabine	https://pubmed.ncbi.nlm.nih.gov/18172295
V$ETS1_B	225	0.564053	0.000463051	0.000975191	0.0489748	V$ETS1_B	ETS1 transcription factor binding site	ETS1_B (gsea-msigdb.org)
SASAI_RESISTANCE_TO_NEOPLASTIC_TRANSFROMATION	45	0.64243	0.000472388	0.0209614	0.0493531	SASAI_RESISTANCE_TO_NEOPLASTIC_TRANSFROMATION	mouse and rat fibroblasts	https://pubmed.ncbi.nlm.nih.gov/16832346
